# Supplementary material for: A systematic review of antimicrobial resistance in Salmonella enterica serovar Typhi, the etiological agent of typhoid
Source: PLoS Negl Trop Dis. 2018 Oct 11;12(10):e0006779. doi: 10.1371/journal.pntd.0006779 (PMC6198998; doi:10.1371/journal.pntd.0006779)
Supplement: S5 Table — (XLSX) [file pntd.0006779.s005.xlsx]

## Sheet: Sheet1
Year of Collection	PMID	First Author	Year of Publication	Duraition of Study	Country	Region	Total no. of Typhi	Total during time period	No. resistant to chloramphenicol	no. resistant to ampicillin	no. resistant to co-trimoxazole	no. resistant to nalidixic acid	no. resistant to ciprofloxacin	no. resistant to cephalosporins
1973	4572522	Lawrence RM	1973	1 year	USA	North Africa	1	507	1	0		NA	NA	NA
1973	4763412	Overturf G	1973	1 year	USA	North America	28	507	12	0	0	NA	NA	NA
1977	324398	Butler T	1977	1 year	Vietnam	South-East Asia	87	507	65	0	0	NA	NA	NA
1989	16490150	Rahman M	2006	14 years	Bangladesh	South Asia	61	507	0	0	0	NA	NA	NA
1990	16490150	Rahman M	2006	14 years	Bangladesh	South Asia	99	507	8	8	8	NA	NA	NA
1991	16490150	Rahman M	2006	14 years	Bangladesh	South Asia	231	507	71.61	71.61	71.61	NA	NA	NA
1992	16490150	Rahman M	2006	14 years	Bangladesh	South Asia	309	2506	127	127	127	NA	NA	NA
1992	1307533	Rodrigues C	1992	12 years	Vietnam	South-East Asia	74	2506	60	60	60	NA	NA	NA
1993	17908946	Chau TT	2007	12 years	Vietnam	South-East Asia	57	2506	36	36	36	NA	NA	NA
1993	16490150	Rahman M	2006	14 years	Bangladesh	South Asia	479	2506	192	192	190	NA	NA	NA
1994	17908946	Chau TT	2007	12 years	Vietnam	South-East Asia	219	2506	179.58	180	180	NA	NA	NA
1994	16490150	Rahman M	2006	14 years	Bangladesh	South Asia	547	2506	241	241	241	NA	NA	NA
1995	17908946	Chau TT	2007	12 years	Vietnam	South-East Asia	239	2506	215	215	215	NA	NA	NA
1995	16490150	Rahman M	2006	14 years	Bangladesh	South Asia	582	2506	168.78	168.78	168.78	NA	NA	NA
1996	17908946	Chau TT	2007	12 years	Vietnam	South-East Asia	90	2436	59	59	59	2	2	0
1996	16490150	Rahman M	2006	14 years	Bangladesh	South Asia	375	2436	82.5	82.5	82.5	0	0	0
1997	18087113	Akinyemi KO	2007	8 years	Nigeria	East Africa	29	2436	21	20	20	14	0	0
1997	17908946	Chau TT	2007	12 years	Vietnam	South-East Asia	129	2436	94.17	94	94	43	43	0
1997	12585971	Gautam	2002	5 years	India	South Asia	56	2436	33.04	40.88	14.56	6.16	6.16	14.56
1997	16490150	Rahman M	2006	14 years	Bangladesh	South Asia	226	2436	68	68	68	0	0	0
1998	18087113	Akinyemi KO	2007	8 years	Nigeria	East Africa	37	2436	30	28	30	16	0	0
1998	17908946	Chau TT	2007	12 years	Vietnam	South-East Asia	123	2436	111	111	111	109	109	0
1998	12585971	Gautam	2002	5 years	India	South Asia	38	2436	33.04	23.94	20.14	9.12	9.12	9.12
1998	16490150	Rahman M	2006	14 years	Bangladesh	South Asia	306	2436	70	70	70	0	0	0
1999	18087113	Akinyemi KO	2007	8 years	Nigeria	East Africa	26	2436	20	21	21	11	1	0
1999	17908946	Chau TT	2007	12 years	Vietnam	South-East Asia	94	2436	83.66	83.66	84	85	85	0
1999	12585971	Gautam	2002	5 years	India	South Asia	42	2436	31.92	28.98	25.2	15.96	15.96	10.92
1999	16490150	Rahman M	2006	14 years	Bangladesh	South Asia	174	2436	54	54	54	0	0	0
1999	16476168	Mohanty S	2006	6 years	India	South Asia	110	2436	29	34	33	59	0	0
2000	18087113	Akinyemi KO	2007	8 years	Nigeria	East Africa	38	2436	31	30	31	17	0	0
2000	18330069	Akinyemi KO	2007	1 year	Nigeria	East Africa	68	2436	50	62	42	9	0	0
2000	17908946	Chau TT	2007	12 years	Vietnam	South-East Asia	37	2436	36	36	36	36	36	0
2000	12585971	Gautam	2002	5 years	India	South Asia	134	2436	29.12	73.7	116.58	17.42	17.42	24.12
2000	17615907	Khanal B	2007	4 years	Nepal	South Asia	20	2436	7	7	7	0	0	0
2000	16490150	Rahman M	2006	14 years	Bangladesh	South Asia	153	2436	36.72	36.72	36.72	0	0	0
2000	16476168	Mohanty S	2006	6 years	India	South Asia	103	2436	40	39	39	75	0	0
2000	20061765	Verma S	2010	7 years	India	South Asia	28	2436	25	25	10	14	1	2
2001	15904505	Kadhiravan T	2005	2 years	India	South Asia	60	4654	60	60	60	0	0	0
2001	18087113	Akinyemi KO	2007	8 years	Nigeria	East Africa	33	4654	29	28	27	17	0	0
2001	17908946	Chau TT	2007	12 years	Vietnam	South-East Asia	16	4654	12.96	13	13	15	15	0
2001	12585971	Gautam	2002	5 years	India	South Asia	166	4654	30.8	131.14	141.1	21.58	21.58	19.92
2001	22000360	Gross U	2011	11 months	Ghana	West Africa	59	4654	0	52	0	51	0	0
2001	17615907	Khanal B	2007	4 years	Nepal	South Asia	30	4654	11	13	10	23	0	0
2001	16490150	Rahman M	2006	14 years	Bangladesh	South Asia	212	4654	76	76	75	36	0	0
2001	16476168	Mohanty S	2006	6 years	India	South Asia	125	4654	61	73	72	92	0	0
2001	20061765	Verma S	2010	7 years	India	South Asia	18	4654	0	0	8	13	2	0
2002	18087113	Akinyemi KO	2007	8 years	Nigeria	East Africa	35	4654	31	31	30	20	0	0
2002	17873998	Capoor MR	2007	28 months	India	South Asia	178	4654	73	57	57	91	1	1
2002	17908946	Chau TT	2007	12 years	Vietnam	South-East Asia	99	4654	89	89	89	95	95	0
2002	17615907	Khanal B	2007	4 years	Nepal	South Asia	25	4654	6	8	6	19	0	0
2002	16505555	Lakshmi V	2006	4 years	India	South Asia	26	4654	0	14.04	1	17	25	1
2002	19706859	Lynch MF	2009	7 years	USA	North America	195	4654	10	0	0	39	39	0
2002	16490150	Rahman M	2006	14 years	Bangladesh	South Asia	173	4654	73	73	73	0	0	0
2002	15347861	Madhulika U	2004	unknown	India	South Asia	157	4654	61	61	61	131	0	0
2002	16240978	Mamun KZ	2004	1 year	Bangladesh	South Asia	30	4654	1	1	0.666667	0	0	0
2002	16476168	Mohanty S	2006	6 years	India	South Asia	85	4654	26	23	23	64	0	0
2002	25963025	Nüesch-Inderbinen M	2015	12 years	Switzerland	Europe	10	4654	0	0	0	0.2	0	0
2002	20061765	Verma S	2010	7 years	India	South Asia	18	4654	10	10	10	12	0	4
2003	18087113	Akinyemi KO	2007	8 years	Nigeria	East Africa	37	4654	33	32	30	20	0	0
2003	27408039	Banerjee A	2007	3 months	India	South Asia	60	4654	60	60	60	60	60	0
2003	17576218	Bhatta DR	2007	1 year (water sample)	Nepal	South Asia	16	4654	10	16	12	10	0	0
2003	17908946	Chau TT	2007	12 years	Vietnam	South-East Asia	21	4654	19	19	19	20	20	0
2003	17908946	Chau TT	2007	2 years	Indonesia	South-East Asia	17	4654	0	0	0	0	0	0
2003	17908946	Chau TT	2007	2 years	China	Central Asia	21	4654	0	0	0	1	0	0
2003	17908946	Chau TT	2007	2 years	India	South Asia	23	4654	6	6	6	11	0	0
2003	17908946	Chau TT	2007	2 years	Pakistan	South Asia	34	4654	9	9	9	38.3	0	0
2003	17908946	Chau TT	2007	2 years	Bangladesh	South Asia	40	4654	14	14	14	16	0	0
2003	17908946	Chau TT	2007	2 years	Laos	South-East Asia	50	4654	9	9	9	0	0	0
2003	17908946	Chau TT	2007	2 years	Nepal	South Asia	149	4654	28	28	28	76	6	0
2003	17908946	Chau TT	2007	2 years	Vietnam	South-East Asia	249	4654	111	111	111	147	0	0
2003	17615907	Khanal B	2007	4 years	Nepal	South Asia	34	4654	11	11	12	23	0	0
2003	16505555	Lakshmi V	2006	4 years	India	South Asia	22	4654	0	9	0	7	22	1
2003	19706859	Lynch MF	2009	7 years	USA	North America	334	4654	50	0	0	120	117	0
2003	16476168	Mohanty S	2006	6 years	India	South Asia	107	4654	37	50	38	88	0	0
2003	25963025	Nüesch-Inderbinen M	2015	12 years	Switzerland	Europe	16	4654	2	2	2	6	0	0
2003	20061765	Verma S	2010	7 years	India	South Asia	22	4654	4	0	8	22	3	0
2004	18087113	Akinyemi KO	2007	8 years	Nigeria	East Africa	39	4654	34	34	34	23	1	0
2004	17908946	Chau TT	2007	12 years	Vietnam	South-East Asia	202	4654	101	101	101	192	192	0
2004	16950486	Joshi S	2007	1 year	India	South Asia	25	4654	1	3	0	21	0	0
2004	17615907	Khanal B	2007	4 years	Nepal	South Asia	23	4654	1	1	1	16	0	0
2004	16505555	Lakshmi V	2006	4 years	India	South Asia	12	4654	4	8	5	11	2	0
2004	19706859	Lynch MF	2009	7 years	USA	North America	304	4654	0	0	0	121	121	0
2004	16687859	Manchanda V	2006	1 year	India	South Asia	56	4654	2	0	17	48	12	0
2004	20601792	Mengo DM	2010	3 years	Kenya	East Africa	32	4654	26	28	24	10	6	4
2004	16476168	Mohanty S	2006	6 years	India	South Asia	99	4654	17	66	32	87	0	0
2004	19174300	Muyembe-Tamfum JJ	2009	5 months out break	DRC	Central Africa	11	4654	11	11	11	0	0	0
2004	25963025	Nüesch-Inderbinen M	2015	12 years	Switzerland	Europe	13	4654	2	2	2	5	1	0
2004	20061765	Verma S	2010	7 years	India	South Asia	30	4654	0	13	15	28	3	5
2005	18330069	Akinyemi KO	2007	1 year	Nigeria	East Africa	21	4654	18	21	15	8	3	7
2005	15752457	Brooks WA	2005	1 year	Bangladesh	South Asia	49	4654	28	27	28	0	0	1
2005	17908946	Chau TT	2007	12 years	Vietnam	South-East Asia	67	4654	55	55	55	64	55	0
2005	19706859	Lynch MF	2009	7 years	USA	North America	318	4654	0	0	0	133	133	0
2005	20601792	Mengo DM	2010	3 years	Kenya	East Africa	39	4654	26	25	26	15	7	0
2005	18452661	Mirza SH	2008	12months	Pakistan	South Asia	32	4654	24	24	24	21	0	0
2005	25963025	Nüesch-Inderbinen M	2015	12 years	Switzerland	Europe	16	4654	1	1	1	5	3	0
2005	15928436	Senthilkumar B	2005	1 year (food handlers)	India	South Asia	6	4654	5	3	2	1	1	0
2005	15793167	Shanta Dutta,	2005	1 year	India	South Asia	132	4654	17	17	19	13	13	0
2005	17629465	Tamang MD	2007	2 years	Nepal	South Asia	93	4654	7	7	7	45	50	0
2005	20061765	Verma S	2010	7 years	India	South Asia	33	4654	8	8	9	29	26	0
2006	19706859	Lynch MF	2009	7 years	USA	North America	324	1974	48	0	0	162	162	0
2006	20601792	Mengo DM	2010	3 years	Kenya	East Africa	29	1974	22	22	21	10	4	0
2006	25963025	Nüesch-Inderbinen M	2015	12 years	Switzerland	Europe	16	1974	0	0	0	9	3	0
2006	16926465	Ray P	2006	1 year	India	South Asia	70	1974	13	13	13	50	0	0
2006	20061765	Verma S	2010	7 years	India	South Asia	10	1974	0	0	2	0	0	0
2006	19631095	Yanagi D	2009	2006&2008	Indonesia	South-East Asia	9	1974	0	0	0	0	0	0
2007	19741292	Al-Sanouri TM	2008	15 months	Jordan	Middle_east	48	1974	37	37	37	0	0	0
2007	20212336	Nagshetty K	2010	1 year	India	South Asia	95	1974	27	28	17	30	4	6
2007	25963025	Nüesch-Inderbinen M	2015	12 years	Switzerland	Europe	18	1974	3	3	3	15	5	0
2007	17145784	Parry CM	2007	1 year	Vietnam	South-East Asia	187	1974	165	165	165	173	173	0
2008	25136011	Chiou CS	2014	1 year	Bangladesh	South Asia	38	1974	22.002	25.992	26	30.78	15.01	0
2008	19762961	Kumar Y	2011	1 year	India	South Asia	50	1974	0	0	0	48	50	0
2008	25963025	Nüesch-Inderbinen M	2015	12 years	Switzerland	Europe	16	1974	3	3	3	9	3	0
2008	19558061	Prajapati B	2008	1 year	Nepal	South Asia	195	1974	13	66	7	26	26	0
2008	24043999	Varsha GUPTA	2013	3 years	India	South Asia	41	1974	1	14	4	37	0	0
2008	19631095	Yanagi D	2009	2006&2008	Indonesia	South-East Asia	8	1974	3	8	3	8	3	1
2009	22000360	Gross U	2011	11 months	Ghana	West Africa	15	1974	15	15	15	0	0	0
2009	25963025	Nüesch-Inderbinen M	2015	12 years	Switzerland	Europe	18	1974	1	1	1	14	1	0
2009	24043999	Varsha GUPTA	2013	3 years	India	South Asia	91	1974	0	91	0	0	0	0
2010	22627312	Acharya D	2012	18 months	Nepal	South Asia	114	1974	2	34	3	88	2	3
2010	23703350	Ashwini Choudhary	2013	2 years	India	South Asia	322	1974	0	32	16	296	147	0
2010	25526763	Isendahl J	2014	4 months	Guinea-Bissau	West Africa	3	1974	1	0	1	0	0	0
2010	24240035	Jain S	2013	3 years	India	South Asia	108	1974	3	0	4	103	32	1
2010	25963025	Nüesch-Inderbinen M	2015	12 years	Switzerland	Europe	24	1974	4	4	4	20	6	0
2010	24043999	Varsha GUPTA	2013	3 years	India	South Asia	125	1974	0	70	2	123	17	0
2011	22234135	Adhikary	2011	NA	India	South Asia	2	1756	0	0	0	2	2	0
2011	24240035	Jain S	2013	3 years	India	South Asia	107	1756	5	7	4	105	41	1
2011	25963025	Nüesch-Inderbinen M	2015	12 years	Switzerland	Europe	15	1756	3	3	3	9	4	0
2012	25390062	Chand HJ	2014	6 months	Nepal	South Asia	56	1756	1	0	0	51	0	0
2012	28352198	Harichandran D	2017	2 years	India	South Asia	79	1756	4	18	19	69	54	0
2012	24240035	Jain S	2013	3 years	India	South Asia	51	1756	2	2	1	51	17	1
2012	24551225	Jessica Maltha	2014	1 year	Burkina Faso	West Africa	12	1756	10	0	10	0	0	0
2012	22357702	Lutterloh E	2012	outbreak	Malawi-Mozambique border	Southern Africa	42	1756	42	42	42	4	0	0
2012	25963025	Nüesch-Inderbinen M	2015	12 years	Switzerland	Europe	12	1756	3	3	3	7	3	0
2012	22399179	Olut AI	2012	NA	Turkey	Europe	1	1756	0	0	0	0	0	0
2012	24817913	Srirangaraj S	2014	18 months	India	South Asia	16	1756	1	1	2	16	3	0
2012	23905456	Sultan BA	2013	NA	Pakistan	South Asia	1	1756	1	1	1	1	1	0
2012	24441263	Venkatesh BM	2013	1 year	India	South Asia	251	1756	0	0	0	237	214	0
2013	26138060	Mahende C	2015	9 months	Tanzania	East Africa	17	1756	15	15	14	0	0	1
2013	25979527	Misra R	2016	2 years	India	South Asia	21	1756	0	0	0	21	1	0
2013	25963025	Nüesch-Inderbinen M	2015	12 years	Switzerland	Europe	18	1756	0	0	0	12	10	0
2013	27437211	Sharvani R	2016	1 year	India	South Asia	167	1756	7	9	7	150	104	5
2013	24094060	Vlieghe E	2013	1 Year	Cambodia	South-East Asia	31	1756	14	14	11	29	29	0
2014	28303985	Ali A	2017	30 months	Pakistan	South Asia	155	1756	77	74	78	146	144	0
2014	28303820	Dahiya S	2014		India	South Asia	380	1756	11	53	23	289	304	0
2014	25849611	Khanam F	2015	unknown	Bangladesh	South Asia	72	1756	15	21	15	70	70	0
2014	25979527	Misra R	2016	2 years	India	South Asia	29	1756	4	4	4	26	7	0
2015	26388636	Narain U	2015	unknown	India	South Asia	220	1756	15	89	72	101	91	56
2016	26243802	Osbourne	2016	NA	UK	Europe	1	1756	1	1	0	1	0	0
